# Supplementary material for: The Comparison of Catalytic Activity of Carbimazole and Methimazole on Electroreduction of Zinc (II) in Chlorates (VII): Experimental and Molecular Modelling Study
Source: Molecules. 2024 Jul 23;29(15):3455. doi: 10.3390/molecules29153455 (PMC11314367; doi:10.3390/molecules29153455)
Supplement: Supplementary file 1 [file molecules-29-03455-s001.zip]

Archive with 22 entries (22 files):
- box_0.inp
- box_c_10-2.inp
- box_c_10-3.inp
- box_m_10-2.inp
- box_m_10-3.inp
- carbimazole.gro
- carbimazole.itp
- carbimazole.pdb
- clo.itp
- clo.pdb
- grommp_m.mdp
- grompp_c.mdp
- grompp_energy_c.mdp
- grompp_energy_m.mdp
- methimazole.gro
- methimazole.itp
- methimazole.pdb
- topol_0.top
- topol_c_10-2.top
- topol_c_10-3.top
- topol_m_10-2.top
- topol_m_10-3.top
