# Supplementary material for: The Comparison of Catalytic Activity of Carbimazole and Methimazole on Electroreduction of Zinc (II) in Chlorates (VII): Experimental and Molecular Modelling Study
Source: Molecules. 2024 Jul 23;29(15):3455. doi: 10.3390/molecules29153455 (PMC11314367; doi:10.3390/molecules29153455)
Supplement: Supplementary file 1 [file molecules-29-03455-s001.zip › box_c_10-2.inp]

add_box_sides
tolerance 2.0
filetype pdb
output box.pdb

structure karbimazol.pdb
number 45
inside cube 0. 0. 0. 250.
end structure

structure na.pdb
number 4500
inside cube 0. 0. 0. 250.
end structure

structure clo.pdb
number 4500
inside cube 0. 0. 0. 250.
end structure

structure zn.pdb
number 23
inside cube 0. 0. 0. 250.
end structure

structure no3.pdb
number 46
inside cube 0. 0. 0. 250.
end structure

structure tip3p.pdb
number 250000
inside cube 0. 0. 0. 250.
end structure
