# Supplementary material for: The Comparison of Catalytic Activity of Carbimazole and Methimazole on Electroreduction of Zinc (II) in Chlorates (VII): Experimental and Molecular Modelling Study
Source: Molecules. 2024 Jul 23;29(15):3455. doi: 10.3390/molecules29153455 (PMC11314367; doi:10.3390/molecules29153455)
Supplement: Supplementary file 1 [file molecules-29-03455-s001.zip › carbimazole.gro]

KAR_GMX.gro created by acpype (v: 2022.6.6) on Fri Mar  1 13:53:08 2024
 22
    1  KAR    C    1  -0.317   0.298   0.000
    1  KAR    N    2  -0.184   0.242   0.000
    1  KAR   N1    3  -0.404   0.185  -0.000
    1  KAR   C1    4  -0.327   0.070  -0.000
    1  KAR   C2    5  -0.198   0.103  -0.000
    1  KAR   C3    6  -0.549   0.182  -0.000
    1  KAR    H    7  -0.591   0.283  -0.000
    1  KAR   H1    8  -0.583   0.129   0.089
    1  KAR   H2    9  -0.583   0.129  -0.090
    1  KAR    S   10  -0.363   0.458   0.001
    1  KAR   H3   11  -0.372  -0.028  -0.001
    1  KAR   H4   12  -0.113   0.037  -0.000
    1  KAR   C4   13  -0.060   0.308   0.001
    1  KAR    O   14   0.045   0.220   0.000
    1  KAR   O1   15  -0.044   0.429   0.001
    1  KAR   C5   16   0.174   0.282   0.001
    1  KAR   C6   17   0.279   0.173  -0.000
    1  KAR   H5   18   0.185   0.343   0.091
    1  KAR   H6   19   0.185   0.345  -0.089
    1  KAR   H7   20   0.268   0.108   0.087
    1  KAR   H8   21   0.380   0.215   0.000
    1  KAR   H9   22   0.268   0.109  -0.089
   19.41600     9.73400     3.60600
