# Supplementary material for: The Comparison of Catalytic Activity of Carbimazole and Methimazole on Electroreduction of Zinc (II) in Chlorates (VII): Experimental and Molecular Modelling Study
Source: Molecules. 2024 Jul 23;29(15):3455. doi: 10.3390/molecules29153455 (PMC11314367; doi:10.3390/molecules29153455)
Supplement: Supplementary file 1 [file molecules-29-03455-s001.zip › carbimazole.itp]

; KAR_GMX.top created by acpype (v: 2022.6.6) on Fri Mar  1 13:53:08 2024

;[ defaults ]
; nbfunc        comb-rule       gen-pairs       fudgeLJ fudgeQQ
;1               2               yes             0.5     0.8333333333

;[ atomtypes ]
;name   bond_type     mass     charge   ptype   sigma         epsilon       Amb
; c        c           0.00000  0.00000   A     3.39967e-01   3.59824e-01 ; 1.91  0.0860
; n        n           0.00000  0.00000   A     3.25000e-01   7.11280e-01 ; 1.82  0.1700
; cc       cc          0.00000  0.00000   A     3.39967e-01   3.59824e-01 ; 1.91  0.0860
; cd       cd          0.00000  0.00000   A     3.39967e-01   3.59824e-01 ; 1.91  0.0860
; c3       c3          0.00000  0.00000   A     3.39967e-01   4.57730e-01 ; 1.91  0.1094
; h1       h1          0.00000  0.00000   A     2.47135e-01   6.56888e-02 ; 1.39  0.0157
; s        s           0.00000  0.00000   A     3.56359e-01   1.04600e+00 ; 2.00  0.2500
; h4       h4          0.00000  0.00000   A     2.51055e-01   6.27600e-02 ; 1.41  0.0150
; os       os          0.00000  0.00000   A     3.00001e-01   7.11280e-01 ; 1.68  0.1700
; o        o           0.00000  0.00000   A     2.95992e-01   8.78640e-01 ; 1.66  0.2100
; hc       hc          0.00000  0.00000   A     2.64953e-01   6.56888e-02 ; 1.49  0.0157

[ moleculetype ]
;name            nrexcl
 KAR              3

[ atoms ]
;   nr  type  resi  res  atom  cgnr     charge      mass       ; qtot   bond_type
     1    c     1   KAR     C    1     0.502400     12.01000 ; qtot 0.502
     2    n     1   KAR     N    2    -0.344600     14.01000 ; qtot 0.158
     3    n     1   KAR    N1    3    -0.322000     14.01000 ; qtot -0.164
     4   cc     1   KAR    C1    4    -0.102400     12.01000 ; qtot -0.267
     5   cd     1   KAR    C2    5    -0.108400     12.01000 ; qtot -0.375
     6   c3     1   KAR    C3    6     0.079300     12.01000 ; qtot -0.296
     7   h1     1   KAR     H    7     0.065700      1.00800 ; qtot -0.230
     8   h1     1   KAR    H1    8     0.065700      1.00800 ; qtot -0.164
     9   h1     1   KAR    H2    9     0.065700      1.00800 ; qtot -0.099
    10    s     1   KAR     S   10    -0.428400     32.06000 ; qtot -0.527
    11   h4     1   KAR    H3   11     0.188000      1.00800 ; qtot -0.339
    12   h4     1   KAR    H4   12     0.204000      1.00800 ; qtot -0.135
    13    c     1   KAR    C4   13     0.763101     12.01000 ; qtot 0.628
    14   os     1   KAR     O   14    -0.446900     16.00000 ; qtot 0.181
    15    o     1   KAR    O1   15    -0.499000     16.00000 ; qtot -0.318
    16   c3     1   KAR    C5   16     0.148400     12.01000 ; qtot -0.169
    17   c3     1   KAR    C6   17    -0.103100     12.01000 ; qtot -0.272
    18   h1     1   KAR    H5   18     0.059700      1.00800 ; qtot -0.213
    19   h1     1   KAR    H6   19     0.059700      1.00800 ; qtot -0.153
    20   hc     1   KAR    H7   20     0.051033      1.00800 ; qtot -0.102
    21   hc     1   KAR    H8   21     0.051033      1.00800 ; qtot -0.051
    22   hc     1   KAR    H9   22     0.051033      1.00800 ; qtot -0.000

[ bonds ]
;   ai     aj funct   r             k
     1      2   1    1.3789e-01    3.5782e+05 ;      C - N     
     1      3   1    1.3789e-01    3.5782e+05 ;      C - N1    
     1     10   1    1.6723e-01    2.7723e+05 ;      C - S     
     2      5   1    1.3807e-01    3.5572e+05 ;      N - C2    
     2     13   1    1.3789e-01    3.5782e+05 ;      N - C4    
     3      4   1    1.3807e-01    3.5572e+05 ;     N1 - C1    
     3      6   1    1.4619e-01    2.7506e+05 ;     N1 - C3    
     4      5   1    1.3729e-01    4.1915e+05 ;     C1 - C2    
     4     11   1    1.0817e-01    2.9455e+05 ;     C1 - H3    
     5     12   1    1.0817e-01    2.9455e+05 ;     C2 - H4    
     6      7   1    1.0969e-01    2.7665e+05 ;     C3 - H     
     6      8   1    1.0969e-01    2.7665e+05 ;     C3 - H1    
     6      9   1    1.0969e-01    2.7665e+05 ;     C3 - H2    
    13     14   1    1.3584e-01    3.2702e+05 ;     C4 - O     
    13     15   1    1.2183e-01    5.3363e+05 ;     C4 - O1    
    14     16   1    1.4316e-01    2.5824e+05 ;      O - C5    
    16     17   1    1.5375e-01    2.5179e+05 ;     C5 - C6    
    16     18   1    1.0969e-01    2.7665e+05 ;     C5 - H5    
    16     19   1    1.0969e-01    2.7665e+05 ;     C5 - H6    
    17     20   1    1.0969e-01    2.7665e+05 ;     C6 - H7    
    17     21   1    1.0969e-01    2.7665e+05 ;     C6 - H8    
    17     22   1    1.0969e-01    2.7665e+05 ;     C6 - H9    

[ pairs ]
;   ai     aj    funct
     1      7      1 ;      C - H     
     1      8      1 ;      C - H1    
     1      9      1 ;      C - H2    
     1     11      1 ;      C - H3    
     1     12      1 ;      C - H4    
     1     14      1 ;      C - O     
     1     15      1 ;      C - O1    
     2      6      1 ;      N - C3    
     2     11      1 ;      N - H3    
     2     16      1 ;      N - C5    
     3     12      1 ;     N1 - H4    
     3     13      1 ;     N1 - C4    
     4      7      1 ;     C1 - H     
     4      8      1 ;     C1 - H1    
     4      9      1 ;     C1 - H2    
     4     13      1 ;     C1 - C4    
     5      6      1 ;     C2 - C3    
     5     14      1 ;     C2 - O     
     5     15      1 ;     C2 - O1    
     6     11      1 ;     C3 - H3    
    10      4      1 ;      S - C1    
    10      5      1 ;      S - C2    
    10      6      1 ;      S - C3    
    10     13      1 ;      S - C4    
    11     12      1 ;     H3 - H4    
    12     13      1 ;     H4 - C4    
    13     17      1 ;     C4 - C6    
    13     18      1 ;     C4 - H5    
    13     19      1 ;     C4 - H6    
    14     20      1 ;      O - H7    
    14     21      1 ;      O - H8    
    14     22      1 ;      O - H9    
    15     16      1 ;     O1 - C5    
    18     20      1 ;     H5 - H7    
    18     21      1 ;     H5 - H8    
    18     22      1 ;     H5 - H9    
    19     20      1 ;     H6 - H7    
    19     21      1 ;     H6 - H8    
    19     22      1 ;     H6 - H9    

[ angles ]
;   ai     aj     ak    funct   theta         cth
     1      2      5      1    1.2327e+02    5.4141e+02 ;      C - N      - C2    
     1      2     13      1    1.2708e+02    5.3304e+02 ;      C - N      - C4    
     1      3      4      1    1.2327e+02    5.4141e+02 ;      C - N1     - C1    
     1      3      6      1    1.2069e+02    5.3053e+02 ;      C - N1     - C3    
     2      1      3      1    1.1356e+02    6.1003e+02 ;      N - C      - N1    
     2      1     10      1    1.2405e+02    5.4727e+02 ;      N - C      - S     
     2      5      4      1    1.2133e+02    5.7656e+02 ;      N - C2     - C1    
     2      5     12      1    1.1569e+02    4.2509e+02 ;      N - C2     - H4    
     2     13     14      1    1.0922e+02    6.3011e+02 ;      N - C4     - O     
     2     13     15      1    1.2305e+02    6.2091e+02 ;      N - C4     - O1    
     3      1     10      1    1.2405e+02    5.4727e+02 ;     N1 - C      - S     
     3      4      5      1    1.2133e+02    5.7656e+02 ;     N1 - C1     - C2    
     3      4     11      1    1.1569e+02    4.2509e+02 ;     N1 - C1     - H3    
     3      6      7      1    1.0888e+02    4.1673e+02 ;     N1 - C3     - H     
     3      6      8      1    1.0888e+02    4.1673e+02 ;     N1 - C3     - H1    
     3      6      9      1    1.0888e+02    4.1673e+02 ;     N1 - C3     - H2    
     4      3      6      1    1.2085e+02    5.2969e+02 ;     C1 - N1     - C3    
     4      5     12      1    1.2848e+02    3.9581e+02 ;     C1 - C2     - H4    
     5      2     13      1    1.2327e+02    5.4141e+02 ;     C2 - N      - C4    
     5      4     11      1    1.2848e+02    3.9581e+02 ;     C2 - C1     - H3    
     7      6      8      1    1.0846e+02    3.2803e+02 ;      H - C3     - H1    
     7      6      9      1    1.0846e+02    3.2803e+02 ;      H - C3     - H2    
     8      6      9      1    1.0846e+02    3.2803e+02 ;     H1 - C3     - H2    
    13     14     16      1    1.1598e+02    5.2969e+02 ;     C4 - O      - C5    
    14     13     15      1    1.2325e+02    6.3011e+02 ;      O - C4     - O1    
    14     16     17      1    1.0797e+02    5.6902e+02 ;      O - C5     - C6    
    14     16     18      1    1.0978e+02    4.2509e+02 ;      O - C5     - H5    
    14     16     19      1    1.0978e+02    4.2509e+02 ;      O - C5     - H6    
    16     17     20      1    1.0980e+02    3.8744e+02 ;     C5 - C6     - H7    
    16     17     21      1    1.0980e+02    3.8744e+02 ;     C5 - C6     - H8    
    16     17     22      1    1.0980e+02    3.8744e+02 ;     C5 - C6     - H9    
    17     16     18      1    1.0956e+02    3.8828e+02 ;     C6 - C5     - H5    
    17     16     19      1    1.0956e+02    3.8828e+02 ;     C6 - C5     - H6    
    18     16     19      1    1.0846e+02    3.2803e+02 ;     H5 - C5     - H6    
    20     17     21      1    1.0758e+02    3.2970e+02 ;     H7 - C6     - H8    
    20     17     22      1    1.0758e+02    3.2970e+02 ;     H7 - C6     - H9    
    21     17     22      1    1.0758e+02    3.2970e+02 ;     H8 - C6     - H9    

[ dihedrals ] ; propers
; for gromacs 4.5 or higher, using funct 9
;    i      j      k      l   func   phase     kd      pn
     1      2      5      4      9   180.00   6.90360   2 ;      C-     N-    C2-    C1
     1      2      5     12      9   180.00   6.90360   2 ;      C-     N-    C2-    H4
     1      2     13     14      9   180.00  10.46000   2 ;      C-     N-    C4-     O
     1      2     13     15      9   180.00  10.46000   2 ;      C-     N-    C4-    O1
     1      3      4      5      9   180.00   6.90360   2 ;      C-    N1-    C1-    C2
     1      3      4     11      9   180.00   6.90360   2 ;      C-    N1-    C1-    H3
     1      3      6      7      9     0.00   0.00000   0 ;      C-    N1-    C3-     H
     1      3      6      8      9     0.00   0.00000   0 ;      C-    N1-    C3-    H1
     1      3      6      9      9     0.00   0.00000   0 ;      C-    N1-    C3-    H2
     2      1      3      4      9   180.00  10.46000   2 ;      N-     C-    N1-    C1
     2      1      3      6      9   180.00  10.46000   2 ;      N-     C-    N1-    C3
     2      5      4      3      9   180.00  16.73600   2 ;      N-    C2-    C1-    N1
     2      5      4     11      9   180.00  16.73600   2 ;      N-    C2-    C1-    H3
     2     13     14     16      9   180.00  11.29680   2 ;      N-    C4-     O-    C5
     3      1      2      5      9   180.00  10.46000   2 ;     N1-     C-     N-    C2
     3      1      2     13      9   180.00  10.46000   2 ;     N1-     C-     N-    C4
     3      4      5     12      9   180.00  16.73600   2 ;     N1-    C1-    C2-    H4
     4      3      6      7      9     0.00   0.00000   0 ;     C1-    N1-    C3-     H
     4      3      6      8      9     0.00   0.00000   0 ;     C1-    N1-    C3-    H1
     4      3      6      9      9     0.00   0.00000   0 ;     C1-    N1-    C3-    H2
     4      5      2     13      9   180.00   6.90360   2 ;     C1-    C2-     N-    C4
     5      2     13     14      9   180.00  10.46000   2 ;     C2-     N-    C4-     O
     5      2     13     15      9   180.00  10.46000   2 ;     C2-     N-    C4-    O1
     5      4      3      6      9   180.00   6.90360   2 ;     C2-    C1-    N1-    C3
     6      3      4     11      9   180.00   6.90360   2 ;     C3-    N1-    C1-    H3
    10      1      2      5      9   180.00  10.46000   2 ;      S-     C-     N-    C2
    10      1      2     13      9   180.00  10.46000   2 ;      S-     C-     N-    C4
    10      1      3      4      9   180.00  10.46000   2 ;      S-     C-    N1-    C1
    10      1      3      6      9   180.00  10.46000   2 ;      S-     C-    N1-    C3
    11      4      5     12      9   180.00  16.73600   2 ;     H3-    C1-    C2-    H4
    12      5      2     13      9   180.00   6.90360   2 ;     H4-    C2-     N-    C4
    13     14     16     17      9     0.00   1.60247   3 ;     C4-     O-    C5-    C6
    13     14     16     17      9   180.00   3.34720   1 ;     C4-     O-    C5-    C6
    13     14     16     18      9     0.00   1.60387   3 ;     C4-     O-    C5-    H5
    13     14     16     19      9     0.00   1.60387   3 ;     C4-     O-    C5-    H6
    14     16     17     20      9     0.00   0.00000   0 ;      O-    C5-    C6-    H7
    14     16     17     20      9     0.00   1.04600   1 ;      O-    C5-    C6-    H7
    14     16     17     21      9     0.00   0.00000   0 ;      O-    C5-    C6-    H8
    14     16     17     21      9     0.00   1.04600   1 ;      O-    C5-    C6-    H8
    14     16     17     22      9     0.00   0.00000   0 ;      O-    C5-    C6-    H9
    14     16     17     22      9     0.00   1.04600   1 ;      O-    C5-    C6-    H9
    15     13     14     16      9   180.00   5.85760   1 ;     O1-    C4-     O-    C5
    15     13     14     16      9   180.00  11.29680   2 ;     O1-    C4-     O-    C5
    18     16     17     20      9     0.00   0.65084   3 ;     H5-    C5-    C6-    H7
    18     16     17     21      9     0.00   0.65084   3 ;     H5-    C5-    C6-    H8
    18     16     17     22      9     0.00   0.65084   3 ;     H5-    C5-    C6-    H9
    19     16     17     20      9     0.00   0.65084   3 ;     H6-    C5-    C6-    H7
    19     16     17     21      9     0.00   0.65084   3 ;     H6-    C5-    C6-    H8
    19     16     17     22      9     0.00   0.65084   3 ;     H6-    C5-    C6-    H9

[ dihedrals ] ; impropers
; treated as propers in GROMACS to use correct AMBER analytical function
;    i      j      k      l   func   phase     kd      pn
     1      6      3      4      4   180.00   4.60240   2 ;      C-    C3-    N1-    C1
     1     13      2      5      4   180.00   4.60240   2 ;      C-    C4-     N-    C2
     2     15     13     14      4   180.00  43.93200   2 ;      N-    O1-    C4-     O
     4     12      5      2      4   180.00   4.60240   2 ;     C1-    H4-    C2-     N
     5     11      4      3      4   180.00   4.60240   2 ;     C2-    H3-    C1-    N1
    10      1      3      2      4   180.00   4.60240   2 ;      S-     C-    N1-     N

;[ system ]
; KAR

;[ molecules ]
; Compound        nmols
; KAR              1     
