# Supplementary material for: The Comparison of Catalytic Activity of Carbimazole and Methimazole on Electroreduction of Zinc (II) in Chlorates (VII): Experimental and Molecular Modelling Study
Source: Molecules. 2024 Jul 23;29(15):3455. doi: 10.3390/molecules29153455 (PMC11314367; doi:10.3390/molecules29153455)
Supplement: Supplementary file 1 [file molecules-29-03455-s001.zip › carbimazole.pdb]

TITLE     KAR_GMX.gro created by acpype (v: 2022.6.6) on Fri Mar  1 13:53:08 2024
REMARK    THIS IS A SIMULATION BOX
CRYST1  194.160   97.340   36.060  90.00  90.00  90.00 P 1           1
MODEL        1
ATOM      1  C   KAR     1      -3.170   2.980   0.000  1.00  0.00            
ATOM      2  N   KAR     1      -1.840   2.420   0.000  1.00  0.00            
ATOM      3  N1  KAR     1      -4.040   1.850  -0.000  1.00  0.00            
ATOM      4  C1  KAR     1      -3.270   0.700  -0.000  1.00  0.00            
ATOM      5  C2  KAR     1      -1.980   1.030  -0.000  1.00  0.00            
ATOM      6  C3  KAR     1      -5.490   1.820  -0.000  1.00  0.00            
ATOM      7  H   KAR     1      -5.910   2.830  -0.000  1.00  0.00            
ATOM      8  H1  KAR     1      -5.830   1.290   0.890  1.00  0.00            
ATOM      9  H2  KAR     1      -5.830   1.290  -0.900  1.00  0.00            
ATOM     10  S   KAR     1      -3.630   4.580   0.010  1.00  0.00            
ATOM     11  H3  KAR     1      -3.720  -0.280  -0.010  1.00  0.00            
ATOM     12  H4  KAR     1      -1.130   0.370  -0.000  1.00  0.00            
ATOM     13  C4  KAR     1      -0.600   3.080   0.010  1.00  0.00            
ATOM     14  O   KAR     1       0.450   2.200   0.000  1.00  0.00            
ATOM     15  O1  KAR     1      -0.440   4.290   0.010  1.00  0.00            
ATOM     16  C5  KAR     1       1.740   2.820   0.010  1.00  0.00            
ATOM     17  C6  KAR     1       2.790   1.730  -0.000  1.00  0.00            
ATOM     18  H5  KAR     1       1.850   3.430   0.910  1.00  0.00            
ATOM     19  H6  KAR     1       1.850   3.450  -0.890  1.00  0.00            
ATOM     20  H7  KAR     1       2.680   1.080   0.870  1.00  0.00            
ATOM     21  H8  KAR     1       3.800   2.150   0.000  1.00  0.00            
ATOM     22  H9  KAR     1       2.680   1.090  -0.890  1.00  0.00            
TER
ENDMDL
