# Supplementary material for: The Comparison of Catalytic Activity of Carbimazole and Methimazole on Electroreduction of Zinc (II) in Chlorates (VII): Experimental and Molecular Modelling Study
Source: Molecules. 2024 Jul 23;29(15):3455. doi: 10.3390/molecules29153455 (PMC11314367; doi:10.3390/molecules29153455)
Supplement: Supplementary file 1 [file molecules-29-03455-s001.zip › clo.itp]

; Mol-sm_m1-c1_GMX.itp created by acpype (v: 2020-09-02T11:49:19CEST) on Fri Oct 16 12:49:31 2020

;[ atomtypes ]
;name   bond_type     mass     charge   ptype   sigma         epsilon       Amb
; cl       cl          0.00000  0.00000   A     3.47094e-01   1.10876e+00 ; 1.95  0.2650
; o        o           0.00000  0.00000   A     2.95992e-01   8.78640e-01 ; 1.66  0.2100

[ moleculetype ]
;name            nrexcl
 CLO     3

[ atoms ]
;   nr  type  resi  res  atom  cgnr     charge      mass       ; qtot   bond_type
     1   cl     1   CLO    CL    1     1.043200     35.45000 ; qtot 1.043
     2    o     1   CLO     O    2    -0.510800     16.00000 ; qtot 0.532
     3    o     1   CLO    O1    3    -0.510800     16.00000 ; qtot 0.022
     4    o     1   CLO    O2    4    -0.510800     16.00000 ; qtot -0.489
     5    o     1   CLO    O3    5    -0.510800     16.00000 ; qtot -1.000

[ bonds ]
;   ai     aj funct   r             k
     1      2   1    1.4830e-01    4.6660e+05 ;     CL - O     
     1      3   1    1.4830e-01    4.6660e+05 ;     CL - O1    
     1      4   1    1.4830e-01    4.6660e+05 ;     CL - O2    
     1      5   1    1.4830e-01    4.6660e+05 ;     CL - O3    

[ angles ]
;   ai     aj     ak    funct   theta         cth
     2      1      3      1    0.0000e+00    0.0000e+00 ;      O - CL     - O1    
     2      1      4      1    0.0000e+00    0.0000e+00 ;      O - CL     - O2    
     2      1      5      1    0.0000e+00    0.0000e+00 ;      O - CL     - O3    
     3      1      4      1    0.0000e+00    0.0000e+00 ;     O1 - CL     - O2    
     3      1      5      1    0.0000e+00    0.0000e+00 ;     O1 - CL     - O3    
     4      1      5      1    0.0000e+00    0.0000e+00 ;     O2 - CL     - O3    
