# Supplementary material for: The Comparison of Catalytic Activity of Carbimazole and Methimazole on Electroreduction of Zinc (II) in Chlorates (VII): Experimental and Molecular Modelling Study
Source: Molecules. 2024 Jul 23;29(15):3455. doi: 10.3390/molecules29153455 (PMC11314367; doi:10.3390/molecules29153455)
Supplement: Supplementary file 1 [file molecules-29-03455-s001.zip › clo.pdb]

REMARK Mol-sm_m1-c1_NEW.pdb created by acpype (v: 2020-09-02T11:49:19CEST) on Fri Oct 16 12:49:31 2020
ATOM      1  CL  CLO Z   1      -0.000   0.000   0.000  1.00  0.00           C
ATOM      2  O   CLO Z   1      -1.368  -0.000  -0.482  1.00  0.00           O
ATOM      3  O1  CLO Z   1       0.683   1.184  -0.484  1.00  0.00           O
ATOM      4  O2  CLO Z   1       0.683  -1.184  -0.484  1.00  0.00           O
ATOM      5  O3  CLO Z   1       0.002   0.000   1.450  1.00  0.00           O
END
