# Supplementary material for: The Comparison of Catalytic Activity of Carbimazole and Methimazole on Electroreduction of Zinc (II) in Chlorates (VII): Experimental and Molecular Modelling Study
Source: Molecules. 2024 Jul 23;29(15):3455. doi: 10.3390/molecules29153455 (PMC11314367; doi:10.3390/molecules29153455)
Supplement: Supplementary file 1 [file molecules-29-03455-s001.zip › methimazole.gro]

MET_GMX.gro created by acpype (v: 2022.6.6) on Fri Mar  1 13:58:16 2024
 13
    1  MET    C    1  -0.335   0.327  -0.007
    1  MET    N    2  -0.238   0.225  -0.012
    1  MET   C1    3  -0.302   0.103   0.001
    1  MET   C2    4  -0.434   0.124   0.012
    1  MET   N1    5  -0.457   0.259   0.007
    1  MET    H    6  -0.547   0.305   0.013
    1  MET   C3    7  -0.094   0.239  -0.023
    1  MET   H1    8  -0.066   0.342  -0.047
    1  MET   H2    9  -0.057   0.172  -0.101
    1  MET   H3   10  -0.049   0.212   0.073
    1  MET    S   11  -0.319   0.492  -0.015
    1  MET   H4   12  -0.248   0.010   0.002
    1  MET   H5   13  -0.513   0.053   0.023
    9.96000     9.63600     3.48000
