# Supplementary material for: The Comparison of Catalytic Activity of Carbimazole and Methimazole on Electroreduction of Zinc (II) in Chlorates (VII): Experimental and Molecular Modelling Study
Source: Molecules. 2024 Jul 23;29(15):3455. doi: 10.3390/molecules29153455 (PMC11314367; doi:10.3390/molecules29153455)
Supplement: Supplementary file 1 [file molecules-29-03455-s001.zip › methimazole.itp]

; MET_GMX.top created by acpype (v: 2022.6.6) on Fri Mar  1 13:58:16 2024

;[ defaults ]
; nbfunc        comb-rule       gen-pairs       fudgeLJ fudgeQQ
;1               2               yes             0.5     0.8333333333

;[ atomtypes ]
;name   bond_type     mass     charge   ptype   sigma         epsilon       Amb
; c        c           0.00000  0.00000   A     3.39967e-01   3.59824e-01 ; 1.91  0.0860
; n        n           0.00000  0.00000   A     3.25000e-01   7.11280e-01 ; 1.82  0.1700
; cc       cc          0.00000  0.00000   A     3.39967e-01   3.59824e-01 ; 1.91  0.0860
; cd       cd          0.00000  0.00000   A     3.39967e-01   3.59824e-01 ; 1.91  0.0860
; hn       hn          0.00000  0.00000   A     1.06908e-01   6.56888e-02 ; 0.60  0.0157
; c3       c3          0.00000  0.00000   A     3.39967e-01   4.57730e-01 ; 1.91  0.1094
; h1       h1          0.00000  0.00000   A     2.47135e-01   6.56888e-02 ; 1.39  0.0157
; s        s           0.00000  0.00000   A     3.56359e-01   1.04600e+00 ; 2.00  0.2500
; h4       h4          0.00000  0.00000   A     2.51055e-01   6.27600e-02 ; 1.41  0.0150

[ moleculetype ]
;name            nrexcl
 MET              3

[ atoms ]
;   nr  type  resi  res  atom  cgnr     charge      mass       ; qtot   bond_type
     1    c     1   MET     C    1     0.494400     12.01000 ; qtot 0.494
     2    n     1   MET     N    2    -0.300000     14.01000 ; qtot 0.194
     3   cc     1   MET    C1    3    -0.122400     12.01000 ; qtot 0.072
     4   cd     1   MET    C2    4    -0.124400     12.01000 ; qtot -0.052
     5    n     1   MET    N1    5    -0.397100     14.01000 ; qtot -0.450
     6   hn     1   MET     H    6     0.364500      1.00800 ; qtot -0.085
     7   c3     1   MET    C3    7     0.078300     12.01000 ; qtot -0.007
     8   h1     1   MET    H1    8     0.065367      1.00800 ; qtot 0.059
     9   h1     1   MET    H2    9     0.065367      1.00800 ; qtot 0.124
    10   h1     1   MET    H3   10     0.065367      1.00800 ; qtot 0.189
    11    s     1   MET     S   11    -0.560401     32.06000 ; qtot -0.371
    12   h4     1   MET    H4   12     0.186000      1.00800 ; qtot -0.185
    13   h4     1   MET    H5   13     0.185000      1.00800 ; qtot 0.000

[ bonds ]
;   ai     aj funct   r             k
     1      2   1    1.3789e-01    3.5782e+05 ;      C - N     
     1      5   1    1.3789e-01    3.5782e+05 ;      C - N1    
     1     11   1    1.6723e-01    2.7723e+05 ;      C - S     
     2      3   1    1.3807e-01    3.5572e+05 ;      N - C1    
     2      7   1    1.4619e-01    2.7506e+05 ;      N - C3    
     3      4   1    1.3729e-01    4.1915e+05 ;     C1 - C2    
     3     12   1    1.0817e-01    2.9455e+05 ;     C1 - H4    
     4      5   1    1.3807e-01    3.5572e+05 ;     C2 - N1    
     4     13   1    1.0817e-01    2.9455e+05 ;     C2 - H5    
     5      6   1    1.0129e-01    3.3740e+05 ;     N1 - H     
     7      8   1    1.0969e-01    2.7665e+05 ;     C3 - H1    
     7      9   1    1.0969e-01    2.7665e+05 ;     C3 - H2    
     7     10   1    1.0969e-01    2.7665e+05 ;     C3 - H3    

[ pairs ]
;   ai     aj    funct
     1      8      1 ;      C - H1    
     1      9      1 ;      C - H2    
     1     10      1 ;      C - H3    
     1     12      1 ;      C - H4    
     1     13      1 ;      C - H5    
     2      6      1 ;      N - H     
     2     13      1 ;      N - H5    
     3      6      1 ;     C1 - H     
     3      8      1 ;     C1 - H1    
     3      9      1 ;     C1 - H2    
     3     10      1 ;     C1 - H3    
     4      7      1 ;     C2 - C3    
     5      7      1 ;     N1 - C3    
     5     12      1 ;     N1 - H4    
     6     13      1 ;      H - H5    
     7     12      1 ;     C3 - H4    
    11      3      1 ;      S - C1    
    11      4      1 ;      S - C2    
    11      6      1 ;      S - H     
    11      7      1 ;      S - C3    
    12     13      1 ;     H4 - H5    

[ angles ]
;   ai     aj     ak    funct   theta         cth
     1      2      3      1    1.2327e+02    5.4141e+02 ;      C - N      - C1    
     1      2      7      1    1.2069e+02    5.3053e+02 ;      C - N      - C3    
     1      5      4      1    1.2327e+02    5.4141e+02 ;      C - N1     - C2    
     1      5      6      1    1.1755e+02    4.0417e+02 ;      C - N1     - H     
     2      1      5      1    1.1356e+02    6.1003e+02 ;      N - C      - N1    
     2      1     11      1    1.2405e+02    5.4727e+02 ;      N - C      - S     
     2      3      4      1    1.2133e+02    5.7656e+02 ;      N - C1     - C2    
     2      3     12      1    1.1569e+02    4.2509e+02 ;      N - C1     - H4    
     2      7      8      1    1.0888e+02    4.1673e+02 ;      N - C3     - H1    
     2      7      9      1    1.0888e+02    4.1673e+02 ;      N - C3     - H2    
     2      7     10      1    1.0888e+02    4.1673e+02 ;      N - C3     - H3    
     3      2      7      1    1.2085e+02    5.2969e+02 ;     C1 - N      - C3    
     3      4      5      1    1.2133e+02    5.7656e+02 ;     C1 - C2     - N1    
     3      4     13      1    1.2848e+02    3.9581e+02 ;     C1 - C2     - H5    
     4      3     12      1    1.2848e+02    3.9581e+02 ;     C2 - C1     - H4    
     4      5      6      1    1.1926e+02    4.0083e+02 ;     C2 - N1     - H     
     5      1     11      1    1.2405e+02    5.4727e+02 ;     N1 - C      - S     
     5      4     13      1    1.1569e+02    4.2509e+02 ;     N1 - C2     - H5    
     8      7      9      1    1.0846e+02    3.2803e+02 ;     H1 - C3     - H2    
     8      7     10      1    1.0846e+02    3.2803e+02 ;     H1 - C3     - H3    
     9      7     10      1    1.0846e+02    3.2803e+02 ;     H2 - C3     - H3    

[ dihedrals ] ; propers
; for gromacs 4.5 or higher, using funct 9
;    i      j      k      l   func   phase     kd      pn
     1      2      3      4      9   180.00   6.90360   2 ;      C-     N-    C1-    C2
     1      2      3     12      9   180.00   6.90360   2 ;      C-     N-    C1-    H4
     1      2      7      8      9     0.00   0.00000   0 ;      C-     N-    C3-    H1
     1      2      7      9      9     0.00   0.00000   0 ;      C-     N-    C3-    H2
     1      2      7     10      9     0.00   0.00000   0 ;      C-     N-    C3-    H3
     1      5      4      3      9   180.00   6.90360   2 ;      C-    N1-    C2-    C1
     1      5      4     13      9   180.00   6.90360   2 ;      C-    N1-    C2-    H5
     2      1      5      4      9   180.00  10.46000   2 ;      N-     C-    N1-    C2
     2      1      5      6      9   180.00  10.46000   2 ;      N-     C-    N1-     H
     2      3      4      5      9   180.00  16.73600   2 ;      N-    C1-    C2-    N1
     2      3      4     13      9   180.00  16.73600   2 ;      N-    C1-    C2-    H5
     3      2      7      8      9     0.00   0.00000   0 ;     C1-     N-    C3-    H1
     3      2      7      9      9     0.00   0.00000   0 ;     C1-     N-    C3-    H2
     3      2      7     10      9     0.00   0.00000   0 ;     C1-     N-    C3-    H3
     3      4      5      6      9   180.00   6.90360   2 ;     C1-    C2-    N1-     H
     4      3      2      7      9   180.00   6.90360   2 ;     C2-    C1-     N-    C3
     5      1      2      3      9   180.00  10.46000   2 ;     N1-     C-     N-    C1
     5      1      2      7      9   180.00  10.46000   2 ;     N1-     C-     N-    C3
     5      4      3     12      9   180.00  16.73600   2 ;     N1-    C2-    C1-    H4
     6      5      4     13      9   180.00   6.90360   2 ;      H-    N1-    C2-    H5
     7      2      3     12      9   180.00   6.90360   2 ;     C3-     N-    C1-    H4
    11      1      2      3      9   180.00  10.46000   2 ;      S-     C-     N-    C1
    11      1      2      7      9   180.00  10.46000   2 ;      S-     C-     N-    C3
    11      1      5      4      9   180.00  10.46000   2 ;      S-     C-    N1-    C2
    11      1      5      6      9   180.00  10.46000   2 ;      S-     C-    N1-     H
    12      3      4     13      9   180.00  16.73600   2 ;     H4-    C1-    C2-    H5

[ dihedrals ] ; impropers
; treated as propers in GROMACS to use correct AMBER analytical function
;    i      j      k      l   func   phase     kd      pn
     1      4      5      6      4   180.00   4.60240   2 ;      C-    C2-    N1-     H
     1      7      2      3      4   180.00   4.60240   2 ;      C-    C3-     N-    C1
     3     13      4      5      4   180.00   4.60240   2 ;     C1-    H5-    C2-    N1
     4     12      3      2      4   180.00   4.60240   2 ;     C2-    H4-    C1-     N
    11      1      5      2      4   180.00   4.60240   2 ;      S-     C-    N1-     N

;[ system ]
; MET

;[ molecules ]
; Compound        nmols
; MET              1     
