# Supplementary material for: The Comparison of Catalytic Activity of Carbimazole and Methimazole on Electroreduction of Zinc (II) in Chlorates (VII): Experimental and Molecular Modelling Study
Source: Molecules. 2024 Jul 23;29(15):3455. doi: 10.3390/molecules29153455 (PMC11314367; doi:10.3390/molecules29153455)
Supplement: Supplementary file 1 [file molecules-29-03455-s001.zip › methimazole.pdb]

TITLE     MET_GMX.gro created by acpype (v: 2022.6.6) on Fri Mar  1 13:58:16 2024
REMARK    THIS IS A SIMULATION BOX
CRYST1   99.600   96.360   34.800  90.00  90.00  90.00 P 1           1
MODEL        1
ATOM      1  C   MET     1      -3.350   3.270  -0.070  1.00  0.00            
ATOM      2  N   MET     1      -2.380   2.250  -0.120  1.00  0.00            
ATOM      3  C1  MET     1      -3.020   1.030   0.010  1.00  0.00            
ATOM      4  C2  MET     1      -4.340   1.240   0.120  1.00  0.00            
ATOM      5  N1  MET     1      -4.570   2.590   0.070  1.00  0.00            
ATOM      6  H   MET     1      -5.470   3.050   0.130  1.00  0.00            
ATOM      7  C3  MET     1      -0.940   2.390  -0.230  1.00  0.00            
ATOM      8  H1  MET     1      -0.660   3.420  -0.470  1.00  0.00            
ATOM      9  H2  MET     1      -0.570   1.720  -1.010  1.00  0.00            
ATOM     10  H3  MET     1      -0.490   2.120   0.730  1.00  0.00            
ATOM     11  S   MET     1      -3.190   4.920  -0.150  1.00  0.00            
ATOM     12  H4  MET     1      -2.480   0.100   0.020  1.00  0.00            
ATOM     13  H5  MET     1      -5.130   0.530   0.230  1.00  0.00            
TER
ENDMDL
