# Supplementary material for: The Comparison of Catalytic Activity of Carbimazole and Methimazole on Electroreduction of Zinc (II) in Chlorates (VII): Experimental and Molecular Modelling Study
Source: Molecules. 2024 Jul 23;29(15):3455. doi: 10.3390/molecules29153455 (PMC11314367; doi:10.3390/molecules29153455)
Supplement: Supplementary file 1 [file molecules-29-03455-s001.zip › topol_c_10-2.top]

[ defaults ]
; nbfunc        comb-rule       gen-pairs       fudgeLJ fudgeQQ
1               2               yes              0.5     0.8333


#include "myforcefield.itp"
#include "karbimazol.itp"
#include "na.itp"
#include "clo.itp"
#include "zn.itp"
#include "no3.itp"
#include "tip3p.itp"


[ system ]
0.005 Zn2+ w 1M NaClO4 + 10^-2 Karbimazol

[ molecules ]
; Compound        nmols
KAR     45
NA    4500
CLO   4500
ZN      23
NO3     46
SOL 250000
